# Supplementary material for: Analytical Performance of Nanobody-Based Immunoassay and Immunosensing Platforms for Bacteria and Toxin Detection: A Systematic Review
Source: Antibodies (Basel). 2026 Feb 21;15(1):15. doi: 10.3390/antib15010015 (PMC12937825; doi:10.3390/antib15010015)
Supplement: Supplementary file 1 [file antibodies-15-00015-s001.zip]

Archive with 1 entries (1 files):
- antibodies-4016512-supplementary.pdf
